# Supplementary material for: Hsa-miR-100-3p Controls the Proliferation, DNA Synthesis, and Apoptosis of Human Sertoli Cells by Binding to SGK3
Source: Front Cell Dev Biol. 2021 May 11;9:642916. doi: 10.3389/fcell.2021.642916 (PMC8144512; doi:10.3389/fcell.2021.642916)
Supplement: Supplementary file 4 [file Data_Sheet_1.CSV]

ProbeID	pValue(Case_vs._Con)	FC(Case_vs._Con)	log2FC(Case_vs._Con)	Regulation(Case_vs._Con)	Case_mean(Case_vs._Con)	Control_mean(Case_vs._Con)	control_type	active_sequence	mirbase accession No	chr	start	stop	strand	miRNA_v22	Case-1.flag	Case-2.flag	Case-3.flag	Con-1.flag	Con-2.flag	Con-3.flag	Case-1.normalized	Case-2.normalized	Case-3.normalized	Con-1.normalized	Con-2.normalized	Con-3.normalized
hsa-miR-132-3p	0.007800103	1.618104741	0.694304997	up	4.44592023	3.751615232	0	CGACCATGGCTGTAGA	MIMAT0000426	chr17	1953281	1953267	+	hsa-miR-132-3p	Detected	Detected	Detected	Detected	Detected	Detected	4.480553749	4.630633203	4.226573737	3.675296784	3.675296784	3.904252128
hsa-miR-136-5p	0.017914122	1.623986305	0.699539466	up	3.459330763	2.759791297	0	TCCATCATCAAAACAAATGGAGT	MIMAT0000448	chr14	101351054	101351075	-	hsa-miR-136-5p	Detected	Detected	Detected	Detected	Detected	Detected	3.399570525	3.426529495	3.551892269	2.700962661	3.08678932	2.491621909
hsa-miR-193a-3p	0.010726795	1.727492907	0.788679787	up	4.798958411	4.010278623	0	ACTGGGACTTTGTAGGC	MIMAT0000459					hsa-miR-193a-3p	Detected	Detected	Detected	Detected	Detected	Detected	4.690035732	4.924509101	4.782330399	3.826294404	4.331043802	3.873497664
hsa-miR-376b-3p	0.003560551	2.191439817	1.131879059	up	1.423861243	0.291982183	0	AACATGGATTTTCCTCTATG	MIMAT0002172	chr14	101506837	101506855	-	hsa-miR-376b-3p	Detected	Detected	Detected	Detected	Detected	Detected	1.08736942	1.534406481	1.649807827	0.421627997	0.195694814	0.258623739
hsa-miR-513a-5p	0.015837112	-1.560089745	-0.641629023	down	2.184928159	2.826557182	0	ATGACACCTCCCTGTG	MIMAT0002877					hsa-miR-513a-5p	Detected	Detected	Detected	Detected	Detected	Detected	1.944530234	2.217393681	2.392860561	2.644666772	2.895305695	2.939699079
hsa-miR-575	0.003665785	1.615667218	0.692130074	up	3.098375251	2.406245177	0	GCTCCTGTCCAACTGGCT	MIMAT0003240					hsa-miR-575	Detected	Detected	Detected	Detected	Detected	Detected	3.096693626	2.944785237	3.253646891	2.441926353	2.270573965	2.506235215
hsa-miR-601	0.001481281	-13.55248359	-3.760485355	down	-3.144136249	0.616349107	0	CTCCTCCAACAATCCTAGA	MIMAT0003269					hsa-miR-601	Not Detected	Detected	Not Detected	Detected	Detected	Detected	-3.321928095	-2.788552556	-3.321928095	0.252222317	0.084974312	1.511850692
hsa-miR-31-3p	0.008621364	1.540504452	0.623402851	up	6.371894201	5.74849135	0	ATGGCAATATGTTGGCATAG	MIMAT0004504	chr9	21512178	21512160	+	hsa-miR-31-3p	Detected	Detected	Detected	Detected	Detected	Detected	6.575348409	6.393859049	6.146475146	5.756877807	5.680143563	5.808452678
hsa-miR-100-3p	0.015166584	6.759337842	2.756881924	up	0.851724282	-1.905157642	0	CATACCTATAGATACAAGCTT	MIMAT0004512	chr11	122023005	122022986	+	hsa-miR-100-3p	Detected	Detected	Detected	Detected	Not Detected	Detected	0.21429823	1.264686861	1.076187754	-0.774766766	-2.788902057	-2.151804104
hsa-miR-29b-1-5p	0.002193665	3.665461044	1.873994673	up	4.259889424	2.385894752	0	TCTAAACCACCATATGAAACCAG	MIMAT0004514	chr7	130562250	130562229	+	hsa-miR-29b-1-5p	Detected	Detected	Detected	Detected	Detected	Detected	4.685251816	4.297147268	3.797269189	2.478576357	2.237181545	2.441926353
hsa-miR-221-5p	0.033863164	1.612097178	0.688938713	up	2.206570252	1.517631539	0	AAATCTACATTGTATGCCAGG	MIMAT0004568	chrX	45605630	45605611	+	hsa-miR-221-5p	Detected	Detected	Detected	Detected	Detected	Detected	2.428365031	2.344166054	1.847179669	1.686208061	1.580841567	1.285844988
hsa-miR-99b-3p	0.017891945	-5.06063083	-2.339317234	down	0.1272743	2.466591534	0	CGGACCCACAGAC	MIMAT0004678	chr19	52195919	52195930	-	hsa-miR-99b-3p	Not Detected	Detected	Not Detected	Detected	Detected	Detected	-0.795364372	1.221408069	-0.044220798	2.428365031	2.714635882	2.25677369
hsa-miR-1224-5p	0.00197965	-11.11669457	-3.474655977	down	-0.313612385	3.161043591	0	CCACCTCCCGA	MIMAT0005458					hsa-miR-1224-5p	Not Detected	Detected	Not Detected	Detected	Detected	Detected	-0.663070327	-0.73990079	0.462133961	2.895305695	3.734732364	2.853092715
hsa-miR-1207-5p	0.048603989	-1.515676235	-0.599961611	down	5.457920463	6.057882075	0	CCCCTCCCAGCCT	MIMAT0005871					hsa-miR-1207-5p	Detected	Detected	Detected	Detected	Detected	Detected	5.178966491	5.355783879	5.839011021	6.020784665	6.216274189	5.93658737
hsa-miR-1973	0.044343614	1.981451382	0.986557569	up	1.620176579	0.633619011	0	TATGCTACCTTTGCACG	MIMAT0009448					hsa-miR-1973	Detected	Detected	Detected	Detected	Detected	Detected	1.501376495	1.301641035	2.057512208	1.143002215	0.398664458	0.35919036
hsa-miR-4306	0.037377755	1.742839565	0.80143977	up	1.413651633	0.612211863	0	TACTGCCTTTCTCTCCA	MIMAT0016858					hsa-miR-4306	Detected	Detected	Detected	Detected	Detected	Detected	1.413545973	1.120539874	1.706869051	1.006503454	0.462133961	0.367998174
hsa-miR-3652	0.031913794	-17.44019289	-4.124344091	down	-2.074076064	2.050268027	0	TCCTCACACCTCCAGC	MIMAT0018072					hsa-miR-3652	Not Detected	Not Detected	Not Detected	Detected	Detected	Detected	-3.321928095	-3.321928095	0.421627997	1.518990132	2.361239984	2.270573965
hsa-miR-3656	0.018473066	-2.285364588	-1.192424339	down	4.156820043	5.349244382	0	CCACCCCCGCAC	MIMAT0018076					hsa-miR-3656	Detected	Detected	Detected	Detected	Detected	Detected	4.128153931	4.685251816	3.657054382	5.200396269	5.512437307	5.334899571
hsa-miR-4433a-3p	5.68E-08	-34.21130353	-5.09640117	down	-3.321928095	1.774473075	0	ATGTCCCACCCCCA	MIMAT0018949	chr2	64567950	64567963	-	hsa-miR-4433a-3p	Not Detected	Not Detected	Not Detected	Detected	Detected	Detected	-3.321928095	-3.321928095	-3.321928095	1.776890208	1.686208061	1.860320957
hsa-miR-3135b	0.000887921	-3.717559717	-1.894355917	down	1.3989167	3.293272617	0	CACCACTGCACTCG	MIMAT0018985					hsa-miR-3135b	Detected	Detected	Detected	Detected	Detected	Detected	1.120539874	1.285844988	1.790365239	3.433300245	3.227870015	3.218647591
hsa-miR-4488	0.035102806	-12.96017225	-3.696012988	down	-2.151438797	1.54457419	0	CGCCGGAGCCC	MIMAT0019022					hsa-miR-4488	Not Detected	Detected	Not Detected	Detected	Detected	Detected	-3.321928095	0.189539798	-3.321928095	1.772440539	1.596595171	1.264686861
hsa-miR-4507	0.000985531	-1.529579365	-0.613134966	down	3.640759247	4.253894213	0	CCCAGCCCAGCC	MIMAT0019044					hsa-miR-4507	Detected	Detected	Detected	Detected	Detected	Detected	3.557255755	3.645468188	3.719553798	4.226573737	4.356635383	4.178473517
hsa-miR-4532	0.006084325	-1.918797441	-0.940202421	down	3.992271951	4.932474372	0	CGCCGGGCTCC	MIMAT0019071					hsa-miR-4532	Detected	Detected	Detected	Detected	Detected	Detected	3.813176734	4.325528894	3.838110225	4.832121341	5.040792673	4.924509101
hsa-miR-1587	0.022105546	-1.758139816	-0.814049806	down	1.457523923	2.271573729	0	CCCAACCCAGCCC	MIMAT0019077					hsa-miR-1587	Detected	Detected	Detected	Detected	Detected	Detected	1.143002215	1.369248598	1.860320957	2.270573965	2.39919767	2.144949552
hsa-miR-3150b-5p	0.033363698	-7.612326785	-2.928337496	down	-1.806587764	1.121749731	0	GCTGGGGAGATCCTC	MIMAT0019226					hsa-miR-3150b-5p	Not Detected	Detected	Not Detected	Detected	Detected	Detected	-3.321928095	-1.512070779	-0.585764418	0.266174583	1.772440539	1.326634072
hsa-miR-4656	0.013614851	-14.13998111	-3.821708288	down	-2.415872993	1.405835295	0	ACAGGCCTCCTGCC	MIMAT0019723					hsa-miR-4656	Not Detected	Detected	Not Detected	Detected	Detected	Detected	-3.321928095	-0.603762788	-3.321928095	1.392581014	1.523283837	1.301641035
hsa-miR-4672	0.000566354	-2.60988518	-1.383986338	down	2.354890457	3.738876795	0	TGCCTCTGTCCAGCT	MIMAT0019754					hsa-miR-4672	Detected	Detected	Detected	Detected	Detected	Detected	2.237181545	2.577065708	2.250424117	3.666910067	3.904252128	3.645468188
hsa-miR-4721	0.003840964	-1.835554565	-0.876216001	down	2.575879873	3.452095875	0	CCACCGTCACCTGG	MIMAT0019835					hsa-miR-4721	Detected	Detected	Detected	Detected	Detected	Detected	2.441926353	2.517903319	2.767809948	3.253646891	3.622012658	3.480628075
hsa-miR-4788	0.009542081	-2.201128718	-1.138243514	down	3.226582358	4.364825871	0	GCCTCCCTTAGCTGG	MIMAT0019958					hsa-miR-4788	Detected	Detected	Detected	Detected	Detected	Detected	3.04754362	3.205673958	3.426529495	4.192175447	4.797394702	4.104907465
hsa-miR-1273f	0.032621678	-15.04918663	-3.91161361	down	-2.155632547	1.755981063	0	CACTGCAACCTCCATC	MIMAT0020601					hsa-miR-1273f	Not Detected	Not Detected	Not Detected	Detected	Detected	Detected	-3.321928095	-3.321928095	0.17695855	1.511850692	1.301641035	2.454451462
hsa-miR-642a-3p	0.004085548	-2.429148012	-1.280450398	down	4.554580498	5.835030896	0	GGTTCCCTCTCCAAAT	MIMAT0020924					hsa-miR-642a-3p	Detected	Detected	Detected	Detected	Detected	Detected	4.151473674	4.749666708	4.762601111	5.680143563	5.93658737	5.888361754
hsa-miR-5006-5p	0.046014101	-1.509282684	-0.593863044	down	2.430003706	3.023866749	0	TTCCACCTCCTGCCC	MIMAT0021033					hsa-miR-5006-5p	Detected	Detected	Detected	Detected	Detected	Detected	2.052510573	2.478576357	2.758924187	2.964493058	3.034972754	3.072134435
hsa-miR-1227-5p	0.002875284	-4.090603514	-2.032313709	down	-0.020484051	2.011829658	0	CCACCGCCTGGC	MIMAT0022941					hsa-miR-1227-5p	Not Detected	Detected	Not Detected	Detected	Detected	Detected	-0.578126482	0.084974312	0.431700016	1.917388371	2.209055683	1.90904492
hsa-miR-6076	3.72E-05	-111.5369882	-6.801378409	down	-3.321928095	3.479450314	0	CCACCTCTCCTCTGT	MIMAT0023701					hsa-miR-6076	Not Detected	Not Detected	Not Detected	Detected	Detected	Detected	-3.321928095	-3.321928095	-3.321928095	3.193127448	4.158434175	3.08678932
hsa-miR-6087	0.004299146	-2.108575756	-1.076268855	down	7.993623959	9.069892814	0	GCTCGCCCCCCC	MIMAT0023712					hsa-miR-6087	Detected	Detected	Detected	Detected	Detected	Detected	7.651358599	8.082213975	8.247299302	9.044328612	9.165748622	8.999601208
hsa-miR-6132	0.000746004	-15.82333172	-3.983981496	down	-3.321928095	0.662053402	0	TGCAATCCCCAGCC	MIMAT0024616					hsa-miR-6132	Not Detected	Not Detected	Not Detected	Detected	Detected	Detected	-3.321928095	-3.321928095	-3.321928095	0.208546334	0.258623739	1.518990132
hsa-miR-7152-3p	0.04570141	-4.881961823	-2.287461013	down	0.108897146	2.396358159	0	GCCTCCTGTCCAGG	MIMAT0028215					hsa-miR-7152-3p	Not Detected	Detected	Not Detected	Detected	Detected	Detected	-0.714848508	1.630145819	-0.588605874	2.039914068	2.853092715	2.296067694
hsa-miR-7159-5p	0.008057456	-33.40585839	-5.062029225	down	-1.757787487	3.304241738	0	CCATCCTACACCCTTG	MIMAT0028228					hsa-miR-7159-5p	Not Detected	Not Detected	Not Detected	Detected	Detected	Detected	-1.373307884	-3.321928095	-0.578126482	2.983835703	4.529691843	2.39919767
hsa-miR-7845-5p	0.015044726	-1.721922417	-0.784020142	down	2.341150322	3.125170464	0	CCACGACCCTCCC	MIMAT0030420					hsa-miR-7845-5p	Detected	Detected	Detected	Detected	Detected	Detected	2.447451833	2.352896019	2.223103115	3.04754362	3.469494929	2.858472843
hsa-miR-7974	0.007282041	3.638832226	1.863475535	up	1.787022514	-0.076453021	0	GGGCTCAGGAGAGC	MIMAT0031177					hsa-miR-7974	Detected	Detected	Detected	Detected	Detected	Detected	1.285844988	1.944530234	2.13069232	-0.60869481	0.165037517	0.21429823
